# Supplementary material for: Prevalence, Microbiological Profile, and Risk Factors of Healthcare-Associated Infections in Intensive Care Units: A Retrospective Study in Aljouf, Saudi Arabia
Source: Microorganisms. 2025 Aug 17;13(8):1916. doi: 10.3390/microorganisms13081916 (PMC12388808; doi:10.3390/microorganisms13081916)
Supplement: Supplementary file 1 [file microorganisms-13-01916-s001.zip]

Archive with 1 entries (1 files):
- microorganisms-3800857-supplementary.pdf
